# Supplementary material for: Hexavalent Chromium Inhibited Zebrafish Embryo Development by Altering Apoptosis- and Antioxidant-Related Genes
Source: Curr Issues Mol Biol. 2023 Aug 18;45(8):6916–26. doi: 10.3390/cimb45080436 (PMC10453199; doi:10.3390/cimb45080436)
Supplement: Supplementary file 1 [file cimb-45-00436-s001.zip]

Archive with 1 entries (1 files):
- cimb-2475955-supplementary.pdf
